# Supplementary material for: The INRAE Centre for Vegetable Germplasm: Geographically and Phenotypically Diverse Collections and Their Use in Genetics and Plant Breeding
Source: Plants (Basel). 2022 Jan 27;11(3):347. doi: 10.3390/plants11030347 (PMC8838894; doi:10.3390/plants11030347)
Supplement: Supplementary file 1 [file plants-11-00347-s001.zip]

Archive with 3 entries (3 files):
- suppFiguresResubmission.pptx
- SuppTable2_SalinierEtAl.xlsx
- suppTableI_SalinierEtAl.pdf
